# Supplementary material for: Is the Verification Phase a Suitable Criterion for the Determination of Maximum Oxygen Uptake in Patients with Heart Failure and Reduced Ejection Fraction? A Validation Study
Source: Int J Environ Res Public Health. 2023 Feb 4;20(4):2764. doi: 10.3390/ijerph20042764 (PMC9956911; doi:10.3390/ijerph20042764)
Supplement: Supplementary file 1 [file ijerph-20-02764-s001.zip]

Archive with 1 entries (1 files):
- ijerph-2188350-supplementary.pdf
